# Supplementary material for: Studying Rare Movement Disorders: From Whole-Exome Sequencing to New Diagnostic and Therapeutic Approaches in a Modern Genetic Clinic
Source: Biomedicines. 2024 Nov 23;12(12):2673. doi: 10.3390/biomedicines12122673 (PMC11727247; doi:10.3390/biomedicines12122673)
Supplement: Supplementary file 1 [file biomedicines-12-02673-s001.zip]

Archive with 3 entries (3 files):
- Supplementary Questionnaire.pdf
- Supplementary Table S1.pdf
- Supplementary Table S2.pdf
